# Supplementary material for: Transcriptomic analysis of cyanobacterial alkane overproduction reveals stress-related genes and inhibitors of lipid droplet formation
Source: Microb Genom. 2020 Sep 17;6(10):mgen000432. doi: 10.1099/mgen.0.000432 (PMC7660261; doi:10.1099/mgen.0.000432)
Supplement: Supplementary material 1 [file mgen-6-432-s001.xlsx]

## Sheet: primers used in this work
Supplementary Table S1. Primers used in this work. All sequences give 5’ to 3’.
	Primer Name	Primer Sequence	Description
qPCR Primers	F1545 P1	ATTGCAGTTACTAGCCGAGATAC	Amplifies a region within each gene of interest (~100 bp) for RT-qPCR
	F1545 P2	CTTAGTTGGCCTGCTTCATCTA
	F1653 P1	CTCCCTGGATTTAGGCAATGT
	F1653 P2	GTAACGCCAGTACCCGATTT
	F2189 P1	CTTAACTGCTCTTTCCCGTAGT
	F2189 P2	GCGTAGTGACTCTGCATCTT
	F2191 P1	ACTCAGGAGGAATCGGTAGAA
	F2191 P2	TGCAGGAATAATGCCTCGAATA
	F2818.19 P1	CTGGAAACCAGTCAGCAATTAAA
	F2818.19 P2	AAGGAAATAGGGTGGTTGTAGAG
	F3794 P1	TTATCCGTCTGGTAGCAAAGTC
	F3794 P2	CCGAGCAAATGCCTAAAGTTC
	F3795 P1	GGACGCTCTCAAGGTGAATTA
	F3795 P2	ACCTGCTTTCTGGTTATGGG
	F4819 P1	GGTACTGCCCATGAGTTTACA
	F4819 P2	TTCAGCCATGTGTTCTCTATCC
	R0971 P1	GGTTCTGAGTTGAGCCTGTATG
	R0971 P2	TGAGCAGCCTTGTGAACTATC
	R1332 P1	CTTTCAGGAGACTGGGACTATG
	R1332 P2	CAACTTTGGACTCTCACTACCT
	rnpB P1	CAGAAAGATACCGCCAGATCAA
	rnpB P2	CTTTGCACCCTTACCAGATCA
	rrna16abcd P1	GAAGGCTCTTGGGTCGTAAA
	rrna16abcd P2	CGCTTGCATCCTCCGTATTA
Cloning Primers	OE0971 P1	GATTGGTACCCATTCTAGAGATATAGATTGC	Amplifies full length gene of interest gene for cloning into pSCR119 or pSCR119 already containing Npun_1710/1711/5141 (the 3g plasmid)
	OE0971 P2	TCTCGAGCTCGTTGTAACTATGGCTTATGC
	OE1545 P1	AAACGGTACCCCTATCACCTATTGCCTATT
	OE1545 P2	AACAGAGCTCAGATTTGGCGCTTGTCTCAG
	OE1848 P1	ATTAGGTACCGTCTGTGGCAAATGGGATTA
	OE1848 P2	GCTAGAGCTCAAGAGTTAGACTTGCTAGGC
	OE2189 P1	AAAAGGTACCCTTAACTGTCTTAACTGACC
	OE2189 P2	AGTGGAGCTCATGTAGACACCTTTTGGG
	OE2189-92 P1	TTATGGTACCCTAATGATGATCTCGGCGAA
	OE2189-92 P2	CTTAGAGCTCCAAGTTAGACTCAAAGGCCA
	OE2191 P1	ATAAGGTACCGGTGATGAGCCTTGTATATT
	OE2191 P2	AAAGGAGCTCCGTGACTAAGAGAGTCGTTA
	OE2818-19 P1	TGATGGTACCCAGAAGTCGTGAATCCTTC
	OE2818-19 P2	AAGAGAGCTCGGCATGAATTAATTGCATCT
	OE5066 P1	GAATGGTACCCCTTGTCTGTCCTATCTCCT
	OE5066 P2	AGTCGAGCTCAGGTTCACTAAAGTAGAAGC
	OE5598-00 P1	TCCAGGTACCAACTGTTGCATAGGGATTAG
	OE5598-00 P2	CCAAGAGCTCGATTTCTTCTATGGCGAAAG
	OE6442 P1	AAGCGGTACCCATTATAAGTTGCTGTCACG
	OE6442 P2	AAAGGAGCTCTAGATTCTCATCTTCTTACC
Screening Primers	M-13 F-40	GTTTTCCCAGTCACGAC	Used to confirm transformations into pSCR119 and 3g plasmids
	M-13 R	CAGGAAACAGCTATGAC	Used to confirm transformations into pSCR119 plasmid
	5141/1710/11/GOI	CATGGATTTAGACCGTTGTTGG	Used to confirm transformation into 3g plasmid

## Sheet: up-reg due to alkane production
Supplementary Table S2. Up-regulated genes identified in the 2g alkane over-producing strain relative to a plasmid-only control. Adjacent genes are indicated by highlighted text.
Gene	function	fold change	p_value	q_value
Npun_AR111	S23-like ribosomal protein	2.08541	0.0017	0.0232165
Npun_BF041	AraC family transcriptional regulator	8.0793	5e-05	0.00134573
Npun_BF042	putative signal transduction histidine kinase with HAMP domain	6.64118	5e-05	0.00134573
Npun_BF043	putative plasmid partitioning protein	6.71664	0.0009	0.0144301
Npun_BF044	protein of unknown function	5.78373	5e-05	0.00134573
Npun_BF045	cyclic nucleotide binding domain-containing protein	6.19296	0.0005	0.00904607
Npun_BF050	protein of unknown function	5.18952	5e-05	0.00134573
Npun_BF051	protein of unknown function	8.33383	5e-05	0.00134573
Npun_BF052	radical SAM domain-containing protein	6.55089	5e-05	0.00134573
Npun_BF053	secretion protein, HlyD-like	7.38527	5e-05	0.00134573
Npun_BF055	ABC transporter	2.60725	0.00025	0.0052347
Npun_BF068	protein of unknown function	2.07151	0.0034	0.0378455
Npun_F0109	protein of unknown function	2.24059	0.0002	0.00437916
Npun_F0169	putative 3-oxoacyl-(acyl-carrier-protein) synthase	3.35337	5e-05	0.00134573
Npun_F0452	protein of unknown function	3.93346	5e-05	0.00134573
Npun_F0469	CsbD family stress response protein	15.0022	5e-05	0.00134573
Npun_F0736	phycobilisome linker polypeptide CpeE	4.71985	5e-05	0.00134573
Npun_F0738	CpeT protein	3.25859	0.00205	0.02663
Npun_F0840	aldehyde dehydrogenase	2.07383	0.00245	0.0298208
Npun_F1277	putative signal transduction histidine kinase with PAS/PAC domains	3.39227	0.00015	0.00346156
Npun_F1300	protein of unknown function	8.76692	0.00105	0.0162689
Npun_F1456	6-bladed propeller protein of unknown function	2.19302	0.0045	0.0457914
Npun_F1521	protein of unknown function	3.00407	0.00115	0.0175013
Npun_F1545	protein of unknown function	2.33655	0.001	0.0156562
Npun_F1617	protein of unknown function	2.42504	0.00045	0.00836902
Npun_F1821	cyanophycinase-like protease	4.10798	5e-05	0.00134573
Npun_F1876	sucrose synthase-like protein	2.30143	5e-05	0.00134573
Npun_F1907	protein of unknown function	5.33172	5e-05	0.00134573
Npun_F2181	NosA; Nostopepolide A synthesizing amino acid adenylation/condensation NRPS	5.26389	5e-05	0.00134573
Npun_F2183	NosC; Nostopepolide A synthesizing amino acid adenylation/condensation NRPS	7.97249	5e-05	0.00134573
Npun_F2184	NosD; Nostopepolide A synthesizing amino acid adenylation/condensation NRPS	5.08173	5e-05	0.00134573
Npun_F2189	putative peptide macrocyclase/ligase, Mvd	10.5565	0.0001	0.00242941
Npun_F2191	Putative glycolipid lipase	6.53746	5e-05	0.00134573
Npun_F2192	protein of unknown function	6.29567	0.0001	0.00242941
Npun_F2457	3-isopropylmalate dehydrogenase	2	0.0041	0.0410174
Npun_F2458	3-isopropylmalate dehydratase large subunit	2	0.0041	0.0410174
Npun_F2532	fasciclin repeat domain-containing protein	2.04474	5e-05	0.00134573
Npun_F2818	ABC1 Kinase (ABC1K1)	2.24493	5e-05	0.00134573
Npun_F2819	protein of unknown function	2.65069	0.004	0.0423216
Npun_F2956	putative sodium/hydrogen exchanger	5.58621	5e-05	0.00134573
Npun_F3248	putative adenosine deaminase	2.61156	0.00265	0.0314872
Npun_F3358	protein of unknown function	2.54182	0.00395	0.0419407
Npun_F3453	membrane protein of unknown function	2.3919	5e-05	0.00134573
Npun_F3454	protein of unknown function	2.9532	5e-05	0.00134573
Npun_F3466	short chain dehydrogenase/reductase (SDR)	11.279	0.00105	0.0162689
Npun_F3467	protein of unknown function	6.57591	0.0001	0.00242941
Npun_F3745	phytoene dehydrogenase-related protein	4.01584	0.00015	0.00346156
Npun_F3786	protein of unknown function	2.52631	5e-05	0.00134573
Npun_F3787	BON domain-containing protein (membrane attachment)	4.42439	5e-05	0.00134573
Npun_F3788	protein of unknown function	10.5607	0.00135	0.0194807
Npun_F3789	protein of unknown function	8.11139	5e-05	0.00134573
Npun_F3932	protein of unknown function	5.52629	5e-05	0.00134573
Npun_F3933	protein of unknown function	5.65333	5e-05	0.00134573
Npun_F4097	cation transport regulator ChaB-like protein	3.68706	0.0001	0.00242941
Npun_F4167	rhodanese domain-containing protein	5.83301	5e-05	0.00134573
Npun_F4534	glycosyl- and methyl-transferase domain-containing protein	2.09249	0.00045	0.00836902
Npun_F4709	group 1 glycosyl transferase family protein	3.98718	0.00155	0.0215364
Npun_F4818	putative transporter	4.10895	5e-05	0.00134573
Npun_F4819	general stress response domain-containing protein	18.6248	5e-05	0.00134573
Npun_F4951	sucrose synthase-like protein	3.05775	0.00085	0.0139077
Npun_F5028	Mo-binding subunit of aldehyde oxidase/xanthine dehydrogenase	3.35285	0.0005	0.00904607
Npun_F5030	GATase1 family intracellular peptidase	3.1893	5e-05	0.00134573
Npun_F5031	protein of unknown function with signal sequence	7.71925	5e-05	0.00134573
Npun_F5032	predicted oxidoreductase	4.0951	5e-05	0.00134573
Npun_F5066	predicted non-heme iron protein	7.00425	0.00035	0.00694031
Npun_F5129	ATP-binding domain of ABC transporter	2.32608	0.00105	0.0162689
Npun_F5131	protein of unknown function	7.55871	5e-05	0.00134573
Npun_F5259	protein of unknown function	5.27734	5e-05	0.00134573
Npun_F5432	Putative Zn-dependent protease	2.11178	0.00455	0.0461434
Npun_F5451	YcnF-like stress response PRC barrel domain-containing protein	9.48068	5e-05	0.00134573
Npun_F5452	YcnF-like stress response PRC barrel domain-containing protein	6.65261	5e-05	0.00134573
Npun_F5453	protein of unknown function	3.65388	5e-05	0.00134573
Npun_F5465	hypothetical protein	5.45875	5e-05	0.00134573
Npun_F5551	psbE cytochrome B559-like alpha subunit protein	2.32882	5e-05	0.00134573
Npun_F5552	psbF cytochrome B559-like beta subunit protein	2.41912	0.0001	0.00242941
Npun_F5706	TreY malto-oligosyltrehalose synthase	2.99214	5e-05	0.00134573
Npun_F5707	TreA Ca-binding trehalase domain-containing protein	3.32967	5e-05	0.00134573
Npun_F5759	response regulator receiver protein	2.03911	0.00265	0.0314872
Npun_F5765	protein of unknown function	2.25702	0.0008	0.0132526
Npun_F5802	betaIgH3fasciclin	2.73	0.00535	0.0493412
Npun_F5913	orange carotenoid family protein	5.90792	0.0007	0.011825
Npun_F6072	fasciclin repeat domain-containing protein	4.1623	0.0012	0.0180105
Npun_F6164	putative peptide chain release factor	2.3974	0.0037	0.0402863
Npun_F6242	orange carotenoid family protein	8.39447	5e-05	0.00134573
Npun_F6344	TerB-like tellurite-resistance protein	2.36579	0.0004	0.00771465
Npun_F6572	cyanobacterial protein of unknown function	2.30133	0.0043	0.0444358
Npun_F6573	putative transporter	4.17947	5e-05	0.00134573
Npun_R0158	putative cation transport channel protein	4.0974	5e-05	0.00134573
Npun_R0210	psaB photosystem I core protein	6.35517	5e-05	0.00134573
Npun_R0398	protein of unknown function	6.92714	5e-05	0.00134573
Npun_R0652	hypothetical protein (186 FPKM)	inf	0.00145	0.0194073
Npun_R0889	predicted lipoprotein signal peptidase	2.22456	0.00485	0.0482062
Npun_R0958	protein of unknown function	3.83	0.0052	0.0484117
Npun_R0959	CsbD family stress response protein	5.64784	5e-05	0.00134573
Npun_R0971	hemerythrin domain-containing protein	5.80317	5e-05	0.00134573
Npun_R0986	DnaJ domain-containing protein	2.00623	0.00455	0.0461434
Npun_R0993	protein of unknown function	5.81613	0.00225	0.0281885
Npun_R1005	truncated hemoglobin domain-containing protein	2.58277	0.0018	0.02436
Npun_R1027	glycoside hydrolase family protein	3.67178	5e-05	0.00134573
Npun_R1321	membrane protein of unknown function	4.42712	5e-05	0.00134573
Npun_R1332	protein of unknown function	63.5253	0.0026	0.0311091
Npun_R1394	cytochrome P450	2.68234	0.00295	0.0338755
Npun_R1452	protein of unknown function	3.35681	0.0004	0.00771465
Npun_R1599	cytochrome b6f complex subunit PetN (3062 FPKM)	inf	0.00145	0.0194073
Npun_R1788	cbb3-type cytochrome c oxidase subunit I	2.92	0.0009	0.013569
Npun_R1789	cytochrome c oxidase subunit II	2.92	0.0009	0.013569
Npun_R1819	cyanophycinase-related amidotransferase	2.98109	5e-05	0.00134573
Npun_R1884	Smc chromosome partitioning-like protein	3.60555	5e-05	0.00134573
Npun_R1889	BON domain-containing protein (membrane attachment)	3.05641	5e-05	0.00134573
Npun_R2235	penta-EF hand protein	4.40683	0.00035	0.00694031
Npun_R2243	protein of unknown function	3.1814	0.0035	0.0385644
Npun_R2376	protein of unknown function	2.08483	5e-05	0.00134573
Npun_R2377	membrane protein of unknown function	2.12946	0.00025	0.0052347
Npun_R2514	ribonuclease BN	2.2433	0.0019	0.0253129
Npun_R2639	group 1 glycosyl transferase family protein	9.56344	0.00435	0.0448364
Npun_R2755	cyclic nucleotide-binding domain-containing protein	2.84615	5e-05	0.00134573
Npun_R2756	class 1 isoprenoid synthesis family protein	2.67957	5e-05	0.00134573
Npun_R2877	glycosyl transferase family protein	2.32057	0.00125	0.0185978
Npun_R2957	protein of unknown function	3.45085	5e-05	0.00134573
Npun_R3240	hypothetical protein (96 FPKM)	inf	0.0022	0.0264201
Npun_R3254	CsbD family stress response protein	2.59607	5e-05	0.00134573
Npun_R3258	DNA-binding ferritin-like protein (oxidative damage protectant)	2.61763	5e-05	0.00134573
Npun_R3259	conserved low temperature-induced protein	3.87399	5e-05	0.00134573
Npun_R3418	peptidase S45-family protein	2.75654	0.0002	0.00437916
Npun_R3419	Surfactin synthesis thioesterase-like protein	3.07624	0.0001	0.00242941
Npun_R3425	PKS/NRPS - beta-ketoacyl synthase	3.31305	5e-05	0.00134573
Npun_R3426	PKSNRPS - beta-ketoacyl synthase	4.11514	5e-05	0.00134573
Npun_R3429	PKS/NRPS - condensation domaincontaining protein	2.12609	0.0011	0.0168906
Npun_R3430	PKS/NRPS - beta-ketoacyl synthase	4.35662	5e-05	0.00134573
Npun_R3431	PKS/NRPS - amino acid adenylation domain-containing protein	3.22914	5e-05	0.00134573
Npun_R3432	PKS/NRPS - beta-ketoacyl synthase	3.89496	5e-05	0.00134573
Npun_R3433	PKS/NRPS - amino acid adenylation domain-containing protein	9.70306	5e-05	0.00134573
Npun_R3434	methyltransferase domain-containing protein	12.8873	0.0027	0.0318286
Npun_R3435	PKS/NRPS - condensation domain-containing protein	8.41784	5e-05	0.00134573
Npun_R3436	PKS/NRPS - amino acid adenylation domain-containing protein	5.47379	5e-05	0.00134573
Npun_R3438	PKS/NRPS - condensation domain-containing protein	4.67835	0.00015	0.00346156
Npun_R3440	acyl-CoA dehydrogenase domain-containing protein	5.42619	0.0007	0.011825
Npun_R3442	3-hydroxyacyl-CoA dehydrogenase	5.14685	0.0011	0.0168906
Npun_R3445	PKS/NRPS - betaketoacyl synthase	5.34867	5e-05	0.00134573
Npun_R3446	class III aminotransferase family protein	8.20282	0.00375	0.0405359
Npun_R3447	methyltransferase (60 FPKM)	inf	5e-05	0.00125853
Npun_R3449	glycosyl transferase family protein	5.94914	0.00015	0.00346156
Npun_R3450	PKS/NRPS - amino acid adenylation domain-containing protein	7.259	5e-05	0.00134573
Npun_R3451	predicted (di)oxygenase family protein	3.64225	0.0047	0.0471062
Npun_R3452	PKS/NRPS - AMP-dependent synthetase and ligase	2.09557	5e-05	0.00134573
Npun_R3530	protein of unknown function	3.37835	0.0003	0.00609
Npun_R3531	protein of unknown function	5.93168	5e-05	0.00134573
Npun_R3785	membrane protein of unknown function	4.23309	5e-05	0.00134573
Npun_R4059	putative secretion protein	2.01102	0.0013	0.0191514
Npun_R4091	SigB2 RNA polymerase sigma factor	2.05411	0.0004	0.00771465
Npun_R4168	Rnd-like 3'-5' ribonuclease	2.0883	0.0024	0.0294818
Npun_R4170	protein of unknown function	2.34964	0.00035	0.00694031
Npun_R4224	protein of unknown function	2.40222	5e-05	0.00134573
Npun_R4233	shikimate dehydrogenase	2.40307	0.0001	0.00242941
Npun_R4424	protein of unknown function	4.91496	0.00315	0.0355585
Npun_R4574	protein of unknown function	2.05517	0.0009	0.0144301
Npun_R4582	manganese containing catalase	7.51155	0.0006	0.0104908
Npun_R5130	orange carotenoid family protein	4.65509	5e-05	0.00134573
Npun_R5188	photosystem qb protein	2.11553	0.00035	0.00694031
Npun_R5422	protein of unknown function	4.74119	0.0001	0.00242941
Npun_R5423	membrane protein of unknown function	6.27585	5e-05	0.00134573
Npun_R5598	MysC; mycosporine-glycine ligase	4.155	0.0021	0.0271031
Npun_R5599	MysB; SAM-dependent DGG O-methyltransferase	14.3965	0.00285	0.033044
Npun_R5600	MysA; demethyl 4-deoxygadusol (DDG) synthase	21.8392	0.0026	0.0311091
Npun_R5645	DUF427 protein	2.22134	0.0019	0.0253129
Npun_R5742	transporter	2.28368	0.00275	0.0321962
Npun_R5760	hypothetical protein	2.20347	0.00495	0.0487551
Npun_R5796	hypothetical protein	3.01204	0.00045	0.00836902
Npun_R5915	Dyp type peroxidase family protein	2.91927	5e-05	0.00134573
Npun_R6111	alkyl hydroperoxide reductase thiol specific antioxidant Mal allergen	2.87673	0.0039	0.0414834
Npun_R6112	hypothetical protein	2.49004	0.00065	0.0112338
Npun_R6208	hypothetical protein	2.10614	0.0005	0.00904607
Npun_R6442	hypothetical protein	6.10017	0.0025	0.0303676
Npun_R6532	hypothetical protein	4.16386	5e-05	0.00134573
Npun_R6547	aldoketo reductase	2.17037	0.00385	0.0411709
Npun_R6614	hypothetical protein	8.08591	5e-05	0.00134573
Npun_R6615	hypothetical protein	7.57208	5e-05	0.00134573

## Sheet: down reg due to alkane prod
Supplementary Table S3. Down-regulated genes identified in the 2g alkane over-producing strain relative to a plasmid-only control. Adjacent genes are indicated by highlighted text.
Gene	function	fold change	p_value	q_value
Npun_AF077	protein of unknown function	-3.11107	5e-05	0.00134573
Npun_AF257	hypothetical protein (112 FPKM)	inf	0.00225	0.0267755
Npun_DF002	WD40 repeatcontaining protein	-3.10674	5e-05	0.00134573
Npun_DF033	winged helix-turn-helix domain-containing protein	-2.19882	0.0007	0.011825
Npun_DF046	IS4 family transposase	-3.63768	5e-05	0.00134573
Npun_DR023	ParM/StbA family protein	-2.67565	0.00355	0.0390077
Npun_DR038	PAS/PAC/GAF hybrid histidine kinase	-4.07887	5e-05	0.00134573
Npun_ER001	protein of unknown function	-7.86235	5e-05	0.00125853
Npun_ER017	protein of unknown function	-4.38018	0.00345	0.0364287
Npun_F0152	protein of unknown function	-2.76391	5e-05	0.00134573
Npun_F0215	phytanoyl-CoA dioxygenase	-2.57658	0.0001	0.00242941
Npun_F0518	SpoVK-like vesicle-fusing AAA+-type ATPase	-1.99428	5e-05	0.00134573
Npun_F0596	1-aminocyclopropane-1-carboxylate deaminase	-3.39069	5e-05	0.00134573
Npun_F0750	protein of unknown function	-2.62333	0.00205	0.02663
Npun_F0915	TROVE domain-containing protein	-3.00376	0.00285	0.033044
Npun_F0996	SigC - RNA polymerase sigma factor	-2.56997	5e-05	0.00134573
Npun_F1153	HPP family integral membrane protein	-2.29518	0.0006	0.0104908
Npun_F1230	chaperonin groEL	-2.20493	5e-05	0.00134573
Npun_F1343	peptide chain release factor 2	-2.40836	5e-05	0.00134573
Npun_F1400	protein of unknown function	-1.99538	5e-05	0.00134573
Npun_F1401	putative carboxypeptidase	-2.63945	5e-05	0.00134573
Npun_F1406	phage tail protein	-2.02125	0.00355	0.0390077
Npun_F1425	aldoketo reductase	-2.54453	0.0002	0.00437916
Npun_F1435	glycogen debranching protein	-2.68037	5e-05	0.00134573
Npun_F1653	magnesium-protoporphyrin IX monomethyl ester cyclase	-6.86714	0.00155	0.0215364
Npun_F1912	cupin-like beta-barrel protein of unknown function	-16.8413	0.00265	0.0314872
Npun_F2438	phosphoribosylamine-glycine ligase	-2.14364	0.00045	0.00836902
Npun_F2664	TPR domain-containing protein	-2.30911	0.0002	0.00437916
Npun_F2859	protein of unknown function	-2.37356	0.00045	0.00836902
Npun_F3405	RNA polymerase alpha subunit domain-containing protein	-2.39499	0.0039	0.0414834
Npun_F3544	photosystem qb protein	-2.93738	5e-05	0.00134573
Npun_F3618	ketol-acid reductoisomerase	-2.39056	5e-05	0.00134573
Npun_F3675	transmembrane signal transduction histidine kinase	-2.11093	0.00035	0.00694031
Npun_F3686	NADPHquinone oxidoreductase subunit F; NdhF3	-2.74444	5e-05	0.00134573
Npun_F3687	carbonic anhydrase	-2.91845	5e-05	0.00134573
Npun_F3688	NADPHquinone oxidoreductase subunit M	-2.82523	5e-05	0.00134573
Npun_F3689	CDP-alcohol phosphatidyltransferase	-3.00024	5e-05	0.00134573
Npun_F3690	CO2 hydration chpXY-family protein	-2.19252	0.00025	0.0052347
Npun_F3720	geranylgeranyl reductase	-2.29791	5e-05	0.00134573
Npun_F3794	phycobilisome linker polypeptide CpeC	-16.9301	5e-05	0.00134573
Npun_F3795	phycobilisome linker polypeptide CpcG2	-12.8058	0.0002	0.00437916
Npun_F3848	porphobilinogen synthase	-2.19591	5e-05	0.00134573
Npun_F3958	hypothetical protein (258 FPKM)	inf	0.00135	0.018424
Npun_F4004	hypothetical protein	-2.24375	5e-05	0.00134573
Npun_F4074	hypothetical protein	-2.12584	0.00215	0.0274234
Npun_F4075	predicted FAD dependent oxidoreductase	-2.08496	5e-05	0.00134573
Npun_F4277	pyruvate kinase	-2.02635	5e-05	0.00134573
Npun_F4292	Carbon dioxide concentrating mechanism (CcmK)-like protein	-2.30563	5e-05	0.00134573
Npun_F4293	carbon dioxide concentrating mechanism protein CcmL	-2.1097	5e-05	0.00134573
Npun_F4413	small acidic 30S ribosomal subunit associated protein; Ycf65	-2.06118	0.0001	0.00242941
Npun_F4431	putative FAD-binding oxidoreductase	-2.11891	0.00155	0.0215364
Npun_F4466	nitrogen regulatory protein PII	-2.28172	5e-05	0.00134573
Npun_F4614	caation/acetate symporter	-2.46432	5e-05	0.00134573
Npun_F4852	sugar transferase	-2.15738	5e-05	0.00134573
Npun_F4853	UDP-glucose 4-epimerase	-2.15662	0.00025	0.0052347
Npun_F5190	protein of unknown function	-3.36184	5e-05	0.00134573
Npun_F5295	heat domain-containing protein	-2.46012	0.00025	0.0052347
Npun_F5363	4Fe-4S dicluster domain-containing protein	-2.09766	5e-05	0.00134573
Npun_F5364	AAA family ATPase	-2.65297	5e-05	0.00134573
Npun_F5408	cysteine synthase A	-2.42696	0.0001	0.00242941
Npun_F5462	hypothetical protein	-2.09741	0.00045	0.00836902
Npun_F5602	M4-family Zn-dependent peptidase	-2.41254	5e-05	0.00134573
Npun_F5681	protein of unknown function	-2.052	0.0001	0.00242941
Npun_F5709	nicotinate_phosphoribosyltransferase	-2.01	0.00525	0.0487235
Npun_F5941	FAD-dependent oxidoreductase	-2.75194	0.0001	0.00242941
Npun_F6249	thioredoxin	-2.06931	0.00025	0.0052347
Npun_F6250	SDR family oxidoreductase	-4.88358	5e-05	0.00134573
Npun_F6251	NADH:flavin oxidoreductase	-3.02532	5e-05	0.00134573
Npun_F6252	nitroreductase	-2.89006	0.00185	0.0248402
Npun_F6308	protein of unknown function	-2.30023	5e-05	0.00134573
Npun_F6373	DNA gyrase subunit B	-2.32874	5e-05	0.00134573
Npun_F6453	metallo-phosphoesterase family protein	-2.18819	0.0012	0.0180105
Npun_F6610	5-methylthioadenosine phosphorylase	-2.12355	5e-05	0.00134573
Npun_R0279	universal stress protein domain-containing protein	-3.39723	5e-05	0.00134573
Npun_R0343	cysteine synthase A	-2.23125	0.00035	0.00694031
Npun_R0404	carotenoid binding domain-containing protein	-11.1139	5e-05	0.00134573
Npun_R0729	phycoerythrobilin ferredoxin oxidoreductase	-3.68997	5e-05	0.00134573
Npun_R1193	carbamoyl phosphate synthase small subunit	-2.2123	5e-05	0.00134573
Npun_R1245	protein of unknown function	-3.11191	5e-05	0.00134573
Npun_R1304	PadR-like family transcriptional regulator	-2.43017	0.00245	0.0298208
Npun_R1399	protein of unknown function	-2.05066	0.0002	0.00437916
Npun_R1423	hypothetical protein	-2.99161	5e-05	0.00134573
Npun_R1578	peptidoglycan binding domain-containing protein	-2.30491	0.0005	0.00904607
Npun_R2234	protein of unknown function	-2.29493	0.00415	0.0434101
Npun_R2273	photosystem II QB (D1) subunit	-2.56292	5e-05	0.00134573
Npun_R2324	transposase	-2.0889	0.0007	0.011825
Npun_R2358	arginine biosynthesis protein ArgJ	-2.69708	5e-05	0.00134573
Npun_R2486	UDP-N-acetylmuramoylalanyl-D-glutamate--2,6-diaminopimelate ligase	-2.10401	0.00015	0.00346156
Npun_R2506	protein of unknown function	-2.74084	5e-05	0.00134573
Npun_R2873	ribosome-associated inhibitor protein A; RaiA	-2.05947	0.0001	0.00242941
Npun_R3609	peptidase M16 domain-containing protein	-2.13283	0.00085	0.0139077
Npun_R3657	protein of unknown function	-3.92747	5e-05	0.00134573
Npun_R3741	phosphoketolase family protein	-2.04436	5e-05	0.00134573
Npun_R3783	dihydroxy-acid dehydratase	-2.25294	5e-05	0.00134573
Npun_R3805	HEAT repeatcontaining domain-containing protein	-5.00628	5e-05	0.00134573
Npun_R3806	Phycoerythrin alpha subunit	-2.39865	5e-05	0.00134573
Npun_R3890	ribonuclease E/G family protein	-2.57168	5e-05	0.00134573
Npun_R3891	radical SAM domain-containing protein	-2.29541	5e-05	0.00134573
Npun_R4009	UDP-N-acetylmuramoylalanine-D-glutamate ligase	-2.46389	5e-05	0.00134573
Npun_R4080	protein of unknown function	-2.68727	0.00215	0.0274234
Npun_R4189	tRNA uracil 5-methyltransferase	-2.07507	0.00175	0.023737
Npun_R4282	serine/threonine protein kinase	-2.31237	0.0005	0.00904607
Npun_R4467	deoxyribonucleotide triphosphate pyrophosphatase	-2.10804	0.00095	0.0150108
Npun_R4468	alpha-D-phosphohexomutase superfamily protein	-2.68096	5e-05	0.00134573
Npun_R4556	AMIN and transpeptidase domain-containing protein	-2.35354	0.00025	0.0052347
Npun_R4570	protein of unknown function	-3.15152	0.002	0.0262654
Npun_R4883	low temperature requirement A-like protein	-2.00465	0.00125	0.0185978
Npun_R4936	extracellular solutebinding protein	-2.17135	5e-05	0.00134573
Npun_R4958	acetylornithine/succinylornithine family aminotransferase	-2.39863	5e-05	0.00134573
Npun_R5063	elongation factor G	-2.52216	5e-05	0.00134573
Npun_R5342	Tn7-like transposition protein A	-4.84105	0.0003	0.00609
Npun_R5506	parallel betahelix repeat containing protein	-2.08	5e-05	0.00125853
Npun_R5546	NADH dehydrogenase subunit J	-2.89132	0.00495	0.0487551
Npun_R5547	NADH dehydrogenase subunit B	-2.94292	0.00015	0.00346156
Npun_R5623	NADH dehydrogenase subunit 6 (chain J)	-2.35491	5e-05	0.00134573
Npun_R5626	NADH dehydrogenase subunit H	-2.46144	5e-05	0.00134573
Npun_R5674	transposase	-2.4242	0.00025	0.0052347
Npun_R5719	UDP-N-acetylglucosamine 1-carboxyvinyltransferase	-2.07539	5e-05	0.00134573
Npun_R5987	Clp protease ATP binding subunit domain-containing protein	-3.04282	5e-05	0.00134573
Npun_R6170	cation-transporting P-type ATPase.	-2.84071	5e-05	0.00134573
Npun_R6555	IS605 family transposase OrfB	-3.02902	5e-05	0.00134573
